# Supplementary material for: Acceptability of Audiovestibular Assessment in the Home—A Patient Survey
Source: Audiol Res. 2024 Jun 20;14(3):545–53. doi: 10.3390/audiolres14030045 (PMC11200979; doi:10.3390/audiolres14030045)
Supplement: Supplementary file 1 [file audiolres-14-00045-s001.zip]

Archive with 1 entries (1 files):
- audiolres-2996862-supplementary.pdf
